# Supplementary material for: Epi-STEP: A multidisciplinary transition model for patients with epilepsy
Source: MethodsX. 2026 Apr 14;16:103914. doi: 10.1016/j.mex.2026.103914 (PMC13185769; doi:10.1016/j.mex.2026.103914)
Supplement: Supplementary file 1 — Supplementary material 2, format .doc, Transition Passport-Anamnestic Report, diagnostic framework and therapeutic indications formulated by the pediatric neurologist for each participant. [file mmc1.xlsx]

## Sheet: Foglio1
Patient and family anamnestic information																													Last Pediatric Evaluation (T0)
																													Anamnestic Information												Screening Transition NEEDS Questionnaire								Youth Self Report (YSR)
Patient ID	Sex	Date of birth	Pregnancy	If abnormal specify	Birth	If abnormal specify	Development	Comorbidities Based on DSM-5- TR cathegories	If Neurodevelopmental disoder, specify	Other comorbidities	History of CF	Seizure type	Epilepsy type	Etiology	Specify (e.g. stroke, trauma, infection type, or genetic)	ASM history	ASM type	If other specify	MRI	MRI findings	Genetic test	Genetic results	Genetic test results	Family history	Education level Mother	Education level Father	Occupation Mother	Occupation Father	Age (years)	Seizure frequency in last year	ASM	ASM type	If other specify	Drug-resistance	Active comorbidities Based on DSM-5- TR cathegories	If Neurodevelopmental disoder, specify	Other non-neurological comorbidities	If yes specify	Education level	Occupation	Screening Transition NEEDS Questionnaire Question A1	Screening Transition NEEDS Questionnaire Question A2	Screening Transition NEEDS Questionnaire Question A3	Screening Transition NEEDS Questionnaire Question A4	Screening Transition NEEDS Questionnaire Question A5	Screening Transition NEEDS Questionnaire Question B	Total NEEDS Screening Questionnaire	% NEEDS Screening Questionnaire	YSR Internalizing, externalizing, total problems T score borderline (T score 65-68)
	F = 0 M = 1	dd/mm/yyyy	Normal = 0 Abnormal = 1 Missing data = NA	Free text	Normal = 0 Abnormal = 1 Missing data = NA	Free text	Normal = 0 Abnormal = 1 Missing data = NA	No = 0 Neurodevelopmental Disorders = 1 Schizophrenia Spectrum and Other Psychotic Disorders = 2 Bipolar and Related Disorders = 3 Depressive Disorders = 4 Anxiety Disorders = 5 Obsessive-Compulsive and Related Disorders = 6 Trauma- and Stressor-Related Disorders = 7 Dissociative Disorders = 8 Somatic Symptom and Related Disorders = 9 Feeding and Eating Disorders = 10 Elimination Disorders = 11 S…	Intellectual Developmental Disorders = 0 Communication Disorders = 1 Autism Spectrum Disorder = 2 Attention-Deficit/Hyperactivity Disorder = 3 Specific Learning Disorder = 4 Tic Disorders = 5 Motor Disorders = 6 Other Neurodevelopmental Disorders = 7 Missing data = NA	Free text	No = 0 Yes = 1 Missing data = NA	Generalized = 0 Focal = 1 Unknown = 2 Missing data = NA	Generalized = 0 Focal = 1 Combined = 2 Unknown = 3 Missing data = NA	Structural = 0 Genetic = 1 Infectious = 2 Metabolic = 3 Immune = 4 Unknown = 5 Missing data = NA	Free text	Number Missing data = NA	VPA = 0 LEV = 1 CBZ = 2 OXC = 3 TPM = 4 LTG = 5 ETS = 6 RUF = 7 CLB = 8 PHB = 9 ZNS = 10 VGB = 11 LCS = 12 CBD = 13 CNZ = 14 FFA = 15 BRV = 16 CNB = 17 Other = 18 Missing data = NA	Free text	Not done = 0 Done = 1 Missing data = NA	Free Text	Not done = 0 CGH-array = 1 NGS epilepsy panel = 2 WES = 3 Missing data = NA	Negative = 0 Positive = 1 Missing data = NA	Free text	No = 0 Epilepsy = 1 Neurological condition = 2 Psychiatric condition = 3 More than one = 4 Missing data = NA	Compulsory education = 0 High school = 1 University = 2 Missing data = NA	Compulsory education = 0 High school = 1 University = 2 Missing data = NA	Unemployed = 0 Unskilled or low-income jobs = 1 Administrative = 2 Skilled manual labor = 3 Clerical or administrative = 4 Professional = 5 Missing data = NA	Unemployed = 0 Unskilled or low-income jobs = 1 Administrative = 2 Skilled manual labor = 3 Clerical or administrative = 4 Professional = 5 Missing data = NA		None = 0 1-2 = 1 3-4 = 2 5-6 = 3 7-8 = 4 ≥9 = 5 Missing data = NA	Number Missing data = NA	VPA = 0 LEV = 1 CBZ = 2 OXC = 3 TPM = 4 LTG = 5 ETS = 6 RUF = 7 CLB = 8 PHB = 9 ZNS = 10 VGB = 11 LCS = 12 CBD = 13 CNZ = 14 FFA = 15 BRV = 16 CNB = 17 Other = 18 Missing data = NA	Free Text	No = 0 Yes = 1 Missing data = NA	No = 0 Neurodevelopmental Disorders = 1 Schizophrenia Spectrum and Other Psychotic Disorders = 2 Bipolar and Related Disorders = 3 Depressive Disorders = 4 Anxiety Disorders = 5 Obsessive-Compulsive and Related Disorders = 6 Trauma- and Stressor-Related Disorders = 7 Dissociative Disorders = 8 Somatic Symptom and Related Disorders = 9 Feeding and Eating Disorders = 10 Elimination Disorders = 11 S…	Intellectual Developmental Disorders = 0 Communication Disorders = 1 Autism Spectrum Disorder = 2 Attention-Deficit/Hyperactivity Disorder = 3 Specific Learning Disorder = 4 Tic Disorders = 5 Motor Disorders = 6 Other Neurodevelopmental Disorders = 7 Missing data = NA	No = 0 Yes = 1 Missing data = NA	Free Text	Compulsory education = 0 High school = 1 University = 2 Missing data = NA	Unemployed = 0 Unskilled or low-income jobs = 1 Administrative = 2 Skilled manual labor = 3 Clerical or administrative = 4 Professional = 5 Student = 6 Missing data = NA	No = 0 Yes = 1 Missing data = NA	No = 0 Yes = 1 Missing data = NA	No = 0 Yes = 1 Missing data = NA	No = 0 Yes = 1 Missing data = NA	No = 0 Yes = 1 Missing data = NA	No = 0 Yes = 1 Missing data = NA	0	0%	None = 0 Internalizing Problems = 1 Externalizing problems = 2 Total Problems = 3 Missing data = NA
																	cnb															cnb											se si parte transition
																																											no = giudizio qualitativo del clinico per persistenza di aspetto fondamentale diangostic/terapeutco/assistenziale ecc per cui viene data un'indicazione precisa nel corso dell'ultima visita e in assenza della quale non è possibile fare transition (es. comorbidità psi in corso di definizione diagnostica, recente modifica terapeutica sostanziale per cui il clinico ritiene di proseguire follow-up, at…
																																									specify
																																									stesse categorie nella parte prima
[truncated: 371 more columns]
